# Supplementary material for: Tsg101 UEV Interaction with Nedd4 HECT Relieves E3 Ligase Auto-Inhibition, Promoting HIV-1 Assembly and CA-SP1 Maturation Cleavage
Source: Viruses. 2024 Oct 2;16(10):1566. doi: 10.3390/v16101566 (PMC11512315; doi:10.3390/v16101566)
Supplement: Supplementary file 1 [file viruses-16-01566-s001.zip]

Archive with 1 entries (1 files):
- viruses-3207814-supplementary.pdf
